# Supplementary material for: Eusocial Transition in Blattodea: Transposable Elements and Shifts of Gene Expression
Source: Genes (Basel). 2022 Oct 26;13(11):1948. doi: 10.3390/genes13111948 (PMC9689775; doi:10.3390/genes13111948)
Supplement: Supplementary file 1 [file genes-13-01948-s001.zip]

Archive with 1 entries (1 files):
- genes-1960131-supplementary.ods
