# Supplementary material for: Eusocial Transition in Blattodea: Transposable Elements and Shifts of Gene Expression
Source: Genes (Basel). 2022 Oct 26;13(11):1948. doi: 10.3390/genes13111948 (PMC9689775; doi:10.3390/genes13111948)
Supplement: Supplementary file 1 [file genes-13-01948-s001.zip › genes-1960131-supplementary.ods]

## Sheet: Supplementary_Table_S1
Table S1: Details and number of the different transcriptome libraries, including number of individuals per transcriptome and type of tissue, used to estimate differential gene expression in different life-stages / castes in each blattodean species.
Life-stages / castes	Species	Transcriptome libraries	Number of transcriptome libraries	Number of individuals used per transcriptome	Tissue type
adult female	P. americana	SRR5286151, DRR014888	2	1	Whole Body
nymph	P. americana	SRR5286153, DRR014887,SRR5286154, DRR014885	4	4	Whole Body
adult female	B. germanica	SRR5458593, SRR5458592	2	1	Whole Body without Guts
nymph	B. germanica	SRR5458591, SRR5458590, SRR5458589, SRR5458588	4	1	Whole Body without Guts
queen	C. secundus	SRX2745791, SRX2745790	2	1	Whole Body without Guts
worker	C. secundus	SRX2745785, SRX2745786, SRX2745787	3	1	Whole Body without Guts
queen	M. natalensis	SRX2745352, SRX2745351, SRX2745350	3	1	Whole Body without Guts
worker	M. natalensis	SRX2745349, SRX2745348, SRX2745347, SRX2745345, SRX2745344, SRX2745343	6	?	Whole Body without Guts
queen	Z. nevadensis	SRR863601, SRR863603	2	4	Whole Body
worker	Z. nevadensis	SRR863598, SRR863597, SRR1167043	3	4	Whole Body
queen	R. speratus	DRR030806, DRR030805, DRR030804, DRR030802, DRR030822, DRR030821, DRR030820	7	1	Head
worker	R. speratus	DRR030842, DRR030841, DRR030848, DRR030847, DRR030854	5	10	Head

## Sheet: Supplementary_Table_S2
Supplementary Table S2: Significant GO terms enriched of TE-rich genes. ‘Annotated’ corresponds to the number of genes annotated for a given GO term, ‘Significant’ represents the number of TE-rich genes within a GO term, ‘P’ stands for the p-value of the Gene Set Enrichment Analysis.
GO.ID	Term	Annotated	Significant	P	Social Category	Gene Expression Bias
GO:0040008	regulation of growth	107	17	0.00046	Eusocial	Queen
GO:0045333	cellular respiration	13	6	0.00048	Eusocial	Queen
GO:0009653	anatomical structure morphogenesis	273	66	0.0007	Eusocial	Queen
GO:0051336	regulation of hydrolase activity	85	16	0.00083	Eusocial	Queen
GO:0034645	cellular macromolecule biosynthetic process	299	67	0.00188	Eusocial	Queen
GO:1905039	carboxylic acid transmembrane transport	23	6	0.00191	Eusocial	Queen
GO:0008286	insulin receptor signaling pathway	10	4	0.00249	Eusocial	Queen
GO:1902105	regulation of leukocyte differentiation	17	4	0.00265	Eusocial	Queen
GO:2000241	regulation of reproductive process	65	10	0.00303	Eusocial	Queen
GO:0042113	B cell activation	13	5	0.00315	Eusocial	Queen
GO:0051591	response to cAMP	24	6	0.00422	Eusocial	Queen
GO:0016043	cellular component organization	671	144	0.00432	Eusocial	Queen
GO:0045596	negative regulation of cell differentiation	61	13	0.00446	Eusocial	Queen
GO:0044706	multi-multicellular organism process	37	9	0.00459	Eusocial	Queen
GO:0045444	fat cell differentiation	21	8	0.00462	Eusocial	Queen
GO:0006811	ion transport	148	27	0.005	Eusocial	Queen
GO:0046434	organophosphate catabolic process	19	5	0.00526	Eusocial	Queen
GO:1903034	regulation of response to wounding	21	3	0.00543	Eusocial	Queen
GO:0140013	meiotic nuclear division	41	10	0.00596	Eusocial	Queen
GO:0034329	cell junction assembly	58	14	0.00618	Eusocial	Queen
GO:0002683	negative regulation of immune system process	33	4	0.00626	Eusocial	Queen
GO:0050727	regulation of inflammatory response	18	3	0.00629	Eusocial	Queen
GO:0043542	endothelial cell migration	18	8	0.00668	Eusocial	Queen
GO:0002449	lymphocyte mediated immunity	27	7	0.0068	Eusocial	Queen
GO:0010632	regulation of epithelial cell migration	15	5	0.00708	Eusocial	Queen
GO:0009607	response to biotic stimulus	114	24	0.00721	Eusocial	Queen
GO:0061982	meiosis I cell cycle process	19	4	0.00734	Eusocial	Queen
GO:1901653	cellular response to peptide	71	13	0.00758	Eusocial	Queen
GO:0043604	amide biosynthetic process	72	10	0.0078	Eusocial	Queen
GO:0007155	cell adhesion	99	19	0.00806	Eusocial	Queen
GO:0010564	regulation of cell cycle process	113	24	0.0086	Eusocial	Queen
GO:0032963	collagen metabolic process	18	9	0.00865	Eusocial	Queen
GO:0007018	microtubule-based movement	58	15	0.00938	Eusocial	Queen
GO:0050890	cognition	38	7	0.0096	Eusocial	Queen
GO:0035023	regulation of Rho protein signal transduction	11	3	0.00021	Eusocial	Worker
GO:0043588	skin development	32	13	0.00091	Eusocial	Worker
GO:1901576	organic substance biosynthetic process	496	92	0.00105	Eusocial	Worker
GO:0034504	protein localization to nucleus	12	3	0.00117	Eusocial	Worker
GO:0099504	synaptic vesicle cycle	58	14	0.00119	Eusocial	Worker
GO:0071310	cellular response to organic substance	405	62	0.00154	Eusocial	Worker
GO:0030099	myeloid cell differentiation	27	4	0.00188	Eusocial	Worker
GO:0010467	gene expression	344	53	0.0019	Eusocial	Worker
GO:0006518	peptide metabolic process	93	17	0.00206	Eusocial	Worker
GO:0010906	regulation of glucose metabolic process	19	2	0.00206	Eusocial	Worker
GO:0050877	nervous system process	164	24	0.00228	Eusocial	Worker
GO:0008544	epidermis development	49	11	0.00243	Eusocial	Worker
GO:0019827	stem cell population maintenance	32	5	0.00257	Eusocial	Worker
GO:0044057	regulation of system process	144	14	0.00276	Eusocial	Worker
GO:0008344	adult locomotory behavior	52	7	0.00278	Eusocial	Worker
GO:0043255	regulation of carbohydrate biosynthetic process	18	2	0.00286	Eusocial	Worker
GO:0055085	transmembrane transport	173	25	0.00298	Eusocial	Worker
GO:0009150	purine ribonucleotide metabolic process	70	14	0.00359	Eusocial	Worker
GO:0016070	RNA metabolic process	212	33	0.00362	Eusocial	Worker
GO:0019220	regulation of phosphate metabolic process	125	13	0.00376	Eusocial	Worker
GO:0051783	regulation of nuclear division	11	3	0.00383	Eusocial	Worker
GO:0016567	protein ubiquitination	96	25	0.00473	Eusocial	Worker
GO:0045824	negative regulation of innate immune response	11	3	0.00496	Eusocial	Worker
GO:1901605	alpha-amino acid metabolic process	39	13	0.00537	Eusocial	Worker
GO:0019320	hexose catabolic process	17	3	0.00538	Eusocial	Worker
GO:0034330	cell junction organization	146	22	0.0058	Eusocial	Worker
GO:0007610	behavior	246	30	0.0059	Eusocial	Worker
GO:0030003	cellular cation homeostasis	80	13	0.00597	Eusocial	Worker
GO:0048869	cellular developmental process	462	76	0.00614	Eusocial	Worker
GO:0001906	cell killing	26	9	0.00626	Eusocial	Worker
GO:0043112	receptor metabolic process	50	8	0.00627	Eusocial	Worker
GO:0000096	sulfur amino acid metabolic process	14	6	0.00698	Eusocial	Worker
GO:0042981	regulation of apoptotic process	152	33	0.00713	Eusocial	Worker
GO:0006508	proteolysis	137	25	0.00718	Eusocial	Worker
GO:0043434	response to peptide hormone	66	12	0.00718	Eusocial	Worker
GO:0002520	immune system development	91	17	0.00736	Eusocial	Worker
GO:0010628	positive regulation of gene expression	68	7	0.00741	Eusocial	Worker
GO:0000070	mitotic sister chromatid segregation	10	5	0.00763	Eusocial	Worker
GO:0044784	metaphase/anaphase transition of cell cycle	10	4	0.00763	Eusocial	Worker
GO:1905818	regulation of chromosome separation	10	4	0.00763	Eusocial	Worker
GO:2001021	negative regulation of response to DNA damage stimulus	16	4	0.00829	Eusocial	Worker
GO:0009719	response to endogenous stimulus	305	54	0.00831	Eusocial	Worker
GO:0090659	walking behavior	43	7	0.00848	Eusocial	Worker
GO:0010677	negative regulation of cellular carbohydrate metabolic process	16	2	0.00851	Eusocial	Worker
GO:0046164	alcohol catabolic process	10	3	0.00853	Eusocial	Worker
GO:0044283	small molecule biosynthetic process	127	28	0.0086	Eusocial	Worker
GO:0044249	cellular biosynthetic process	528	103	0.0086	Eusocial	Worker
GO:0072359	circulatory system development	71	8	0.00871	Eusocial	Worker
GO:0051048	negative regulation of secretion	31	6	0.00879	Eusocial	Worker
GO:0051701	biological process involved in interaction with host	16	4	0.00944	Eusocial	Worker
GO:0019219	regulation of nucleobase-containing compound metabolic process	202	32	0.00949	Eusocial	Worker
GO:0048857	neural nucleus development	10	3	0.00956	Eusocial	Worker
GO:0006837	serotonin transport	10	2	0.0097	Eusocial	Worker
GO:0016311	dephosphorylation	33	6	0.00981	Eusocial	Worker
GO:0009894	regulation of catabolic process	10	8	0.00021	Gregarious	Nymph
GO:0016192	vesicle-mediated transport	23	12	0.00142	Gregarious	Nymph
GO:0010033	response to organic substance	60	19	0.00199	Gregarious	Nymph
GO:1904062	regulation of cation transmembrane transport	10	7	0.00312	Gregarious	Nymph
GO:0016043	cellular component organization	68	27	0.00378	Gregarious	Nymph
GO:0043270	positive regulation of ion transport	13	8	0.0045	Gregarious	Nymph
GO:0070887	cellular response to chemical stimulus	56	16	0.00507	Gregarious	Nymph
GO:0035295	tube development	14	5	0.00758	Gregarious	Nymph
GO:0008610	lipid biosynthetic process	21	9	0.0076	Gregarious	Nymph
GO:0007154	cell communication	79	22	0.0082	Gregarious	Nymph
GO:0044093	positive regulation of molecular function	17	6	0.00842	Gregarious	Nymph
GO:0030154	cell differentiation	53	17	0.00862	Gregarious	Nymph
GO:1903047	mitotic cell cycle process	13	6	0.00885	Gregarious	Nymph
GO:0019637	organophosphate metabolic process	16	9	0.00921	Gregarious	Nymph
GO:0051649	establishment of localization in cell	18	9	0.00954	Gregarious	Nymph
GO:0008219	cell death	27	10	0.00968	Gregarious	Nymph
